# Supplementary material for: Potential determinants of low circulating glucagon‐like peptide 2 concentrations in Zambian children with non‐responsive stunting
Source: Exp Physiol. 2023 Feb 6;108(4):568–80. doi: 10.1113/EP090492 (PMC10103869; doi:10.1113/EP090492)
Supplement: Supplementary file 1 — Statistical Summary Document [file EPH-108-568-s001.xlsx]

## Sheet: Statistical Summary Table
Statistical Summary Document
Manuscript Title:
Authors:	Ellen Besa, Mizinga Jacqueline Tembo, Chola Mulenga, Monica Mweetwa, Naheed Choudhry, Kanta Chandwe, Chad Storer, Richard Head, Beatrice Amadi, Talin Haritunians, Dermot McGovern Geoffrey Kwenda, Madusha Peiris, Paul Kelly
Animal model used, if applicable:	NA
Underlying hypothesis:	We have previously reported decreased levels of GLP-2 in children with stunting. In this study, we profile the immunophenotype EECs, nutrient-sensing G-protein coupled receptors (GPCRs) and potential pathways that may be involved in reduced circulating levels of GLP-2
Definitions of ‘n’:	n is the number of participants /samples
Statistical summary table:
Experimental question number	Finding/ conclusion	Experimental location/variable	Group	Mean value	Standard Deviation	n	Exact P value	Figure/table in which data are presented	Units	Data comparisons	Statistical test	Any other experimental factors	Comments
Question 1: Difference in GLP-2 values between cases at baseline and at time of non-response	GLP-2 levels differed significant in cases at baseline and at time of non-response	Plasma	Cases at baseline	Median = 3.2	IQR =(1.9,4.9)	181	< 0.0001	Figure 3	ng/ml	Cases at baseline vs Cases at time of non-response vs Controls	Dunn's multiple comparisons
			Cases at time of non-response	Median = 1.1	IQR =(0,2.03)	53
Question 2: Difference in GLP-2 values between cases at time of non-response and controls	GLP-2 levels differed significant between cases at time of non-response and controls		Cases at time of non-response	Median = 1.1	IQR =(0, 2.03)	53	0.0001	Figure 3	ng/ml
			Controls	Median = 3.1	IQR =(2.39, 4.16)	19
Question 3: Differennce in GLP-2 values between cases at baseline and controls	GLP-2 values did not differ between cases at baselne and controls		Cases at baseline	Median = 3.2	IQR =(1.9,4.9)	181	>0.9999		ng/ml
			Controls	Median = 3.1	IQR =(2.39, 4.16)	19
Question 5: What highly expressed genes correlate with circultaing GLP-2 in stunted children	1104 transcripts were significanlty correlated with Circulating GLP-2 positively	Tissue DNA	Cases at time of non-response	Pearson correlation < 0.25		30	<0.05	Figure 6,7,8, Sheet 2			Pearsons correlations
Question 6: What polymorphisms present in stunted children correlate with circulating GLP-2	16,000 polymorphisms that were associated with circulating GLP-2 levels	Saliva DNA	Cases at time of non-response	Beta coefficients = Supplementray table 2	95% CI = Supplementary table 2	99	<0.01	Figure 9, supplementray table 2			Linear regressions	Principal components for sub-structure

## Sheet: Sheet 2 - Pearson corr 
genename	corr_glp2	genenumber	genedescription
SLC25A37	0.720494	51312	solute carrier family 25 (mitochondrial iron transporter), member 37
LRG1	0.701855	116844	leucine-rich alpha-2-glycoprotein 1
CEBPD	0.625002	1052	CCAAT/enhancer binding protein (C/EBP), delta
LCN2	0.610876	3934	lipocalin 2
SPINK1	0.60304	6690	serine peptidase inhibitor, Kazal type 1
CYB561	0.586496	1534	cytochrome b561
LGALS9C	0.584042	654346	lectin, galactoside-binding, soluble, 9C
LGALS9B	0.582819	284194	lectin, galactoside-binding, soluble, 9B
LOC729966	0.580304	729966	uncharacterized LOC729966
MUC1	0.578673	4582	mucin 1, cell surface associated
TMEM54	0.577208	113452	transmembrane protein 54
SLC6A9	0.571444	6536	solute carrier family 6 (neurotransmitter transporter, glycine), member 9
DMBT1	0.567146	1755	deleted in malignant brain tumors 1
REG1A	0.564146	5967	regenerating islet-derived 1 alpha
TMEM171	0.562502	134285	transmembrane protein 171
ATP10B	0.555369	23120	ATPase, class V, type 10B
MRAP2	0.553689	112609	melanocortin 2 receptor accessory protein 2
PDZK1IP1	0.552827	10158	PDZK1 interacting protein 1
SLC37A1	0.548099	54020	solute carrier family 37 (glycerol-3-phosphate transporter), member 1
ST6GALNAC1	0.547761	55808	ST6 (alpha-N-acetyl-neuraminyl-2,3-beta-galactosyl-1,3)-N-acetylgalactosaminide alpha-2,6-sialyltransferase 1
SYT12	0.546894	91683	synaptotagmin XII
PRELID2	0.546151	153768	PRELI domain containing 2
CXCL3	0.545465	2921	chemokine (C-X-C motif) ligand 3
ATL1	0.543811	51062	atlastin GTPase 1
ACOT8	0.543055	10005	acyl-CoA thioesterase 8
RSPH1	0.542188	89765	radial spoke head 1 homolog (Chlamydomonas)
ENDOG	0.533961	2021	endonuclease G
INPP5A	0.533406	3632	inositol polyphosphate-5-phosphatase, 40kDa
PPP1R14D	0.52922	54866	protein phosphatase 1, regulatory (inhibitor) subunit 14D
HAGH	0.525895	3029	hydroxyacylglutathione hydrolase
NFKBIZ	0.524769	64332	nuclear factor of kappa light polypeptide gene enhancer in B-cells inhibitor, zeta
ADAMTS1	0.523985	9510	ADAM metallopeptidase with thrombospondin type 1 motif, 1
COX7A2L	0.523863	9167	cytochrome c oxidase subunit VIIa polypeptide 2 like
HIBCH	0.521383	26275	3-hydroxyisobutyryl-CoA hydrolase
CD24	0.521286	100133941	CD24 molecule
SLC25A10	0.519909	1468	solute carrier family 25 (mitochondrial carrier; dicarboxylate transporter), member 10
GOLM1	0.515675	51280	golgi membrane protein 1
SLC25A4	0.515385	291	solute carrier family 25 (mitochondrial carrier; adenine nucleotide translocator), member 4
FUT2	0.513933	2524	fucosyltransferase 2 (secretor status included)
MRPL34	0.510934	64981	mitochondrial ribosomal protein L34
LENG9	0.510463	94059	leukocyte receptor cluster (LRC) member 9
S100A9	0.507572	6280	S100 calcium binding protein A9
MFSD3	0.504839	113655	major facilitator superfamily domain containing 3
EPN3	0.502154	55040	epsin 3
OLFM4	0.501271	10562	olfactomedin 4
TPRN	0.500776	286262	taperin
MAP2K2	0.499324	5605	mitogen-activated protein kinase kinase 2
CCL28	0.49768	56477	chemokine (C-C motif) ligand 28
BARX2	0.497293	8538	BARX homeobox 2
HID1	0.496966	283987	HID1 domain containing
ESRRA	0.495756	2101	estrogen-related receptor alpha
ISOC2	0.495261	79763	isochorismatase domain containing 2
SDHAF3	0.494062
COA3	0.492939	28958	cytochrome c oxidase assembly factor 3
AKR1A1	0.48994	10327	aldo-keto reductase family 1, member A1 (aldehyde reductase)
CA9	0.489649	768	carbonic anhydrase IX
HMGCL	0.489166	3155	3-hydroxymethyl-3-methylglutaryl-CoA lyase
XK	0.486176	7504	X-linked Kx blood group (McLeod syndrome)
AP1S1	0.485392	1174	adaptor-related protein complex 1, sigma 1 subunit
FUT3	0.484425	2525	fucosyltransferase 3 (galactoside 3(4)-L-fucosyltransferase, Lewis blood group)
C2CD4B	0.482972	388125	C2 calcium-dependent domain containing 4B
SNORC	0.480845
GRAMD2A	0.480818
RAMP1	0.480458	10267	receptor (G protein-coupled) activity modifying protein 1
CXCL2	0.480179	2920	chemokine (C-X-C motif) ligand 2
SPRY4	0.478509	81848	sprouty homolog 4 (Drosophila)
KCNJ4	0.478435	3761	potassium inwardly-rectifying channel, subfamily J, member 4
F12	0.477479	2161	coagulation factor XII (Hageman factor)
CASK	0.47747	8573	calcium/calmodulin-dependent serine protein kinase (MAGUK family)
CARD16	0.476782	114769	caspase recruitment domain family, member 16
ZG16B	0.476201	124220	zymogen granule protein 16B
B4GALNT3	0.476028	283358	beta-1,4-N-acetyl-galactosaminyl transferase 3
CORO1B	0.474556	57175	coronin, actin binding protein, 1B
TSTA3	0.473686	7264	tissue specific transplantation antigen P35B
REG3A	0.473589	5068	regenerating islet-derived 3 alpha
GPX2	0.473299	2877	glutathione peroxidase 2 (gastrointestinal)
GCNT3	0.472138	9245	glucosaminyl (N-acetyl) transferase 3, mucin type
IDH1	0.471267	3417	isocitrate dehydrogenase 1 (NADP+), soluble
TMEM50B	0.471096	757	transmembrane protein 50B
FAHD1	0.470988	81889	fumarylacetoacetate hydrolase domain containing 1
PIGR	0.470396	5284	polymeric immunoglobulin receptor
RNLS	0.470367	55328	renalase, FAD-dependent amine oxidase
MICU1	0.469306	10367	mitochondrial calcium uptake 1
SDSL	0.467977	113675	serine dehydratase-like
ATP6V0D1	0.466429	9114	ATPase, H+ transporting, lysosomal 38kDa, V0 subunit d1
WFDC2	0.46209	10406	WAP four-disulfide core domain 2
TMEM176A	0.461398	55365	transmembrane protein 176A
CISD3	0.460624	284106	CDGSH iron sulfur domain 3
COQ8B	0.460453
CRELD2	0.460334	79174	cysteine-rich with EGF-like domains 2
PYCARD	0.458109	29108	PYD and CARD domain containing
PEX14	0.458083	5195	peroxisomal biogenesis factor 14
DUOXA2	0.457841	405753	dual oxidase maturation factor 2
TMEM14A	0.45755	28978	transmembrane protein 14A
ABHD11-AS1	0.457335
PPP1R1B	0.457238	84152	protein phosphatase 1, regulatory (inhibitor) subunit 1B
SOD1	0.456658	6647	superoxide dismutase 1, soluble
GMDS	0.456077	2762	GDP-mannose 4,6-dehydratase
SLPI	0.455454	6590	secretory leukocyte peptidase inhibitor
GSTO2	0.454272	119391	glutathione S-transferase omega 2
EHF	0.454142	26298	ets homologous factor
FAM222B	0.453379	55731	family with sequence similarity 222, member B
CORO2A	0.453271	7464	coronin, actin binding protein, 2A
TNFSF13	0.452981	8741	tumor necrosis factor (ligand) superfamily, member 13
ID4	0.452428	3400	inhibitor of DNA binding 4, dominant negative helix-loop-helix protein
CKMT1A	0.451627	548596	creatine kinase, mitochondrial 1A
S100P	0.451541	6286	S100 calcium binding protein P
FAM174A	0.451057	345757	family with sequence similarity 174, member A
CASP1	0.450756	834	caspase 1, apoptosis-related cysteine peptidase
ACSS2	0.450079	55902	acyl-CoA synthetase short-chain family member 2
PIR	0.448816	8544	pirin (iron-binding nuclear protein)
LGALS2	0.447768	3957	lectin, galactoside-binding, soluble, 2
FAM98C	0.4468	147965	family with sequence similarity 98, member C
KDELR2	0.446499	11014	KDEL (Lys-Asp-Glu-Leu) endoplasmic reticulum protein retention receptor 2
SPTSSA	0.44623	171546	serine palmitoyltransferase, small subunit A
CCRL2	0.446133	9034	chemokine (C-C motif) receptor-like 2
CPT2	0.44472	1376	carnitine palmitoyltransferase 2
NAPRT	0.442629
CXCL1	0.442591	2919	chemokine (C-X-C motif) ligand 1 (melanoma growth stimulating activity, alpha)
KCNK3	0.442096	3777	potassium channel, subfamily K, member 3
MRPL14	0.441855	64928	mitochondrial ribosomal protein L14
TRIM15	0.441371	89870	tripartite motif containing 15
GSK3A	0.441178	2931	glycogen synthase kinase 3 alpha
ZC3H12A	0.44085	80149	zinc finger CCCH-type containing 12A
MPI	0.440307	4351	mannose phosphate isomerase
RAB43	0.44021	339122	RAB43, member RAS oncogene family
TACO1	0.439941	51204	translational activator of mitochondrially encoded cytochrome c oxidase I
MRPL35	0.439834	51318	mitochondrial ribosomal protein L35
GPD1	0.438662	2819	glycerol-3-phosphate dehydrogenase 1 (soluble)
ARRDC4	0.438576	91947	arrestin domain containing 4
UGDH	0.43756	7358	UDP-glucose 6-dehydrogenase
CHMP3	0.436641	51652	charged multivesicular body protein 3
STAP2	0.435953	55620	signal transducing adaptor family member 2
KRT2	0.434851	3849	keratin 2
RAC1	0.434696	5879	ras-related C3 botulinum toxin substrate 1 (rho family, small GTP binding protein Rac1)
VDR	0.434115	7421	vitamin D (1,25- dihydroxyvitamin D3) receptor
GSS	0.43247	2937	glutathione synthetase
RAB25	0.432277	57111	RAB25, member RAS oncogene family
CCL15	0.431707	6359	chemokine (C-C motif) ligand 15
CDC42EP5	0.431116	148170	CDC42 effector protein (Rho GTPase binding) 5
TSPO	0.431116	706	translocator protein (18kDa)
SPRY1	0.429637	10252	sprouty homolog 1, antagonist of FGF signaling (Drosophila)
ASPH	0.429374	444	aspartate beta-hydroxylase
CLDN12	0.429374	9069	claudin 12
GNA11	0.429181	2767	guanine nucleotide binding protein (G protein), alpha 11 (Gq class)
KCNS3	0.429018	3790	potassium voltage-gated channel, delayed-rectifier, subfamily S, member 3
DDAH1	0.428369	23576	dimethylarginine dimethylaminohydrolase 1
IDH3A	0.427149	3419	isocitrate dehydrogenase 3 (NAD+) alpha
CHP2	0.425795	63928	calcineurin-like EF-hand protein 2
GFPT1	0.425795	2673	glutamine--fructose-6-phosphate transaminase 1
CALML4	0.424595	91860	calmodulin-like 4
QSOX1	0.424247	5768	quiescin Q6 sulfhydryl oxidase 1
PRR5L	0.423939	79899	proline rich 5 like
SLC34A3	0.423676	142680	solute carrier family 34 (sodium phosphate), member 3
RAB20	0.423086	55647	RAB20, member RAS oncogene family
NDUFC2-KCTD14	0.422739	100532726	NDUFC2-KCTD14 readthrough
CASP5	0.421925	838	caspase 5, apoptosis-related cysteine peptidase
CCR2	0.421858	729230	chemokine (C-C motif) receptor 2
ECI1	0.421344	1632	enoyl-CoA delta isomerase 1
HPGD	0.420957	3248	hydroxyprostaglandin dehydrogenase 15-(NAD)
CLUH	0.420629	23277	clustered mitochondria (cluA/CLU1) homolog
DBNDD2	0.42057	55861	dysbindin (dystrobrevin binding protein 1) domain containing 2
CFB	0.42028	629	complement factor B
FOXQ1	0.419806	94234	forkhead box Q1
CTSA	0.418065	5476	cathepsin A
ARHGDIA	0.417764	396	Rho GDP dissociation inhibitor (GDI) alpha
GPC4	0.417349	2239	glypican 4
C4orf19	0.417301	55286	chromosome 4 open reading frame 19
FAHD2A	0.417107	51011	fumarylacetoacetate hydrolase domain containing 2A
PLA2G2A	0.4167	5320	phospholipase A2, group IIA (platelets, synovial fluid)
CHAC1	0.416565	79094	ChaC, cation transport regulator homolog 1 (E. coli)
KRTCAP3	0.416313	200634	keratinocyte associated protein 3
MSRB2	0.416023	22921	methionine sulfoxide reductase B2
PAK4	0.415995	10298	p21 protein (Cdc42/Rac)-activated kinase 4
FAM3D	0.415442	131177	family with sequence similarity 3, member D
GOLGA2P7	0.413914	388152	uncharacterized LOC388152
ALDH16A1	0.413701	126133	aldehyde dehydrogenase 16 family, member A1
AGR2	0.413507	10551	anterior gradient 2 homolog (Xenopus laevis)
TMEM176B	0.412733	28959	transmembrane protein 176B
AP1M2	0.412637	10053	adaptor-related protein complex 1, mu 2 subunit
NECAB3	0.412463	63941	N-terminal EF-hand calcium binding protein 3
COQ4	0.412056	51117	coenzyme Q4 homolog (S. cerevisiae)
TPM1	0.41106	7168	tropomyosin 1 (alpha)
TFF3	0.410992	7033	trefoil factor 3 (intestinal)
C2	0.410121	717	complement component 2
COPZ1	0.410024	22818	coatomer protein complex, subunit zeta 1
SAA2	0.409792	6289	serum amyloid A2
DAP	0.409444	1611	death-associated protein
GSTT1	0.409164	2952	glutathione S-transferase theta 1
SLC25A11	0.409057	8402	solute carrier family 25 (mitochondrial carrier; oxoglutarate carrier), member 11
NOS2	0.408186	4843	nitric oxide synthase 2, inducible
MCRIP2	0.407412
MUC4	0.407287	4585	mucin 4, cell surface associated
PROM2	0.407287	150696	prominin 2
PNP	0.407035	4860	purine nucleoside phosphorylase
DLG3	0.406928	1741	discs, large homolog 3 (Drosophila)
CDX2	0.406541	1045	caudal type homeobox 2	CDX2
TSPO2	0.406339	222642	translocator protein 2
DUOX2	0.40601	50506	dual oxidase 2
TMEM100	0.405816	55273	transmembrane protein 100
CFI	0.405671	3426	complement factor I
AKT1S1	0.405584	84335	AKT1 substrate 1 (proline-rich)
ANXA4	0.405574	307	annexin A4
SPRYD7	0.405081	57213	SPRY domain containing 7
KLHL8	0.404655	57563	kelch-like family member 8
JAGN1	0.404616	84522	jagunal homolog 1 (Drosophila)
ECSIT	0.404316	51295	ECSIT homolog (Drosophila)
TMEM238	0.403407	388564	transmembrane protein 238
CEBPA-DT	0.403078
TMEM106C	0.402343	79022	transmembrane protein 106C
LAPTM4B	0.402188	55353	lysosomal protein transmembrane 4 beta
B3GNT6	0.401617	192134	UDP-GlcNAc:betaGal beta-1,3-N-acetylglucosaminyltransferase 6 (core 3 synthase)
HK2	0.401375	3099	hexokinase 2
ARMC5	0.40122	79798	armadillo repeat containing 5
TRNP1	0.399304	388610	TMF1-regulated nuclear protein 1
GGT6	0.399285	124975	gamma-glutamyltransferase 6
GOT1	0.398705	2805	glutamic-oxaloacetic transaminase 1, soluble (aspartate aminotransferase 1)
NET1	0.398685	10276	neuroepithelial cell transforming 1
CCDC85C	0.398666	317762	coiled-coil domain containing 85C
ERN2	0.398511	10595	endoplasmic reticulum to nucleus signaling 2
HSD17B6	0.398211	8630	hydroxysteroid (17-beta) dehydrogenase 6
FAM162A	0.39706	26355	family with sequence similarity 162, member A
SH3BP1	0.39706	23616	SH3-domain binding protein 1
PRDX1	0.395812	5052	peroxiredoxin 1
PRDX2	0.395609	7001	peroxiredoxin 2
TSPAN1	0.395222	10103	tetraspanin 1
SLC35A2	0.394437	7355	solute carrier family 35 (UDP-galactose transporter), member A2
ETHE1	0.394061	23474	ethylmalonic encephalopathy 1
COA6	0.393577	388753	cytochrome c oxidase assembly factor 6 homolog (S. cerevisiae)
STXBP6	0.393102	29091	syntaxin binding protein 6 (amisyn)
MACROD1	0.392967	28992	MACRO domain containing 1
UQCC1	0.392919	55245	ubiquinol-cytochrome c reductase complex chaperone
FNDC10	0.392753
ADRA2A	0.392416	150	adrenoceptor alpha 2A
ARHGEF10L	0.392329	55160	Rho guanine nucleotide exchange factor (GEF) 10-like
BCO1	0.390684
COQ9	0.390539	57017	coenzyme Q9 homolog (S. cerevisiae)
PCYT2	0.390288	5833	phosphate cytidylyltransferase 2, ethanolamine
SAV1	0.390025	60485	salvador homolog 1 (Drosophila)
DDT	0.389804	1652	D-dopachrome tautomerase
ASS1	0.389223	445	argininosuccinate synthase 1
ATOH1	0.388347	474	atonal homolog 1 (Drosophila)
THEM6	0.388081	51337	thioesterase superfamily member 6
TC2N	0.387897	123036	tandem C2 domains, nuclear
CD302	0.387104	9936	CD302 molecule
CRYL1	0.386998	51084	crystallin, lambda 1
COX14	0.386611	84987	cytochrome c oxidase assembly homolog 14 (S. cerevisiae)
ATP6V0B	0.385547	533	ATPase, H+ transporting, lysosomal 21kDa, V0 subunit b
C5orf30	0.385455	90355	chromosome 5 open reading frame 30
EFNA2	0.385363	1943	ephrin-A2
DENND2B	0.385178
C15orf48	0.38516	84419	chromosome 15 open reading frame 48
AIG1	0.384579	51390	androgen-induced 1
NDUFA8	0.384289	4702	NADH dehydrogenase (ubiquinone) 1 alpha subcomplex, 8, 19kDa
LRRC26	0.384259	389816	leucine rich repeat containing 26
BACE2	0.383621	25825	beta-site APP-cleaving enzyme 2
PDSS1	0.38334	23590	prenyl (decaprenyl) diphosphate synthase, subunit 1
TMEM126A	0.383322	84233	transmembrane protein 126A
MPDU1	0.382944	9526	mannose-P-dolichol utilization defect 1
NFIB	0.382741	4781	nuclear factor I/B
ADA	0.382548	100	adenosine deaminase
TECR	0.382548	9524	trans-2,3-enoyl-CoA reductase
SORT1	0.381704	6272	sortilin 1
PITX1	0.381396	5307	paired-like homeodomain 1
APOO	0.381211	79135	apolipoprotein O
HEBP2	0.381202	23593	heme binding protein 2
NRARP	0.381009	441478	NOTCH-regulated ankyrin repeat protein
PIGP	0.381	51227	phosphatidylinositol glycan anchor biosynthesis, class P
MMP24	0.380244	10893	matrix metallopeptidase 24 (membrane-inserted)
PLCE1	0.380096	51196	phospholipase C, epsilon 1
TALDO1	0.379548	6888	transaldolase 1
LINC01260	0.377622	79015	uncharacterized LOC79015
ZNHIT1	0.377613	10467	zinc finger, HIT-type containing 1
PLCH1	0.37732	23007	phospholipase C, eta 1
COLEC11	0.376646	78989	collectin sub-family member 11
CHMP2A	0.376549	27243	charged multivesicular body protein 2A
SHROOM3	0.375485	57619	shroom family member 3
NPDC1	0.374962	56654	neural proliferation, differentiation and control, 1
PLIN3	0.374236	10226	perilipin 3
MANSC1	0.374227	54682	MANSC domain containing 1
PRSS2	0.374227	5645	protease, serine, 2 (trypsin 2)
NDUFS8	0.372195	4728	NADH dehydrogenase (ubiquinone) Fe-S protein 8, 23kDa (NADH-coenzyme Q reductase)
FABP4	0.371932	2167	fatty acid binding protein 4, adipocyte
B3GNT2	0.370938	10678	UDP-GlcNAc:betaGal beta-1,3-N-acetylglucosaminyltransferase 2
COX6C	0.370551	1345	cytochrome c oxidase subunit VIc
ARF1	0.370454	375	ADP-ribosylation factor 1
LYPD6B	0.370239	130576	LY6/PLAUR domain containing 6B
GSKIP	0.369293	51527	GSK3B interacting protein
AKR1B10	0.368906	57016	aldo-keto reductase family 1, member B10 (aldose reductase)
UQCRQ	0.368616	27089	ubiquinol-cytochrome c reductase, complex III subunit VII, 9.5kDa
COX5B	0.367551	1329	cytochrome c oxidase subunit Vb
CREB3L1	0.367521	90993	cAMP responsive element binding protein 3-like 1
PSMB5	0.36727	5693	proteasome (prosome, macropain) subunit, beta type, 5
ID1	0.36698	3397	inhibitor of DNA binding 1, dominant negative helix-loop-helix protein
SLC34A2	0.36698	10568	solute carrier family 34 (sodium phosphate), member 2
RAB2A	0.366602	5862	RAB2A, member RAS oncogene family
NMRAL1	0.366003	57407	NmrA-like family domain containing 1
SH2D4A	0.365893	63898	SH2 domain containing 4A
TM4SF20	0.36581	79853	transmembrane 4 L six family member 20
ABCB8	0.365287	11194	ATP-binding cassette, sub-family B (MDR/TAP), member 8
TMEM53	0.365287	79639	transmembrane protein 53
ZNF837	0.365234	116412	zinc finger protein 837
CBY1	0.365225	25776	chibby homolog 1 (Drosophila)
HIBADH	0.365093	11112	3-hydroxyisobutyrate dehydrogenase
BCL2L15	0.364939	440603	BCL2-like 15
DEFA6	0.364939	1671	defensin, alpha 6, Paneth cell-specific
FLRT3	0.364908	23767	fibronectin leucine rich transmembrane protein 3
ATP5IF1	0.364165
YIF1A	0.363681	10897	Yip1 interacting factor homolog A (S. cerevisiae)
MYH14	0.363488	79784	myosin, heavy chain 14, non-muscle
VPS37A	0.363255	137492	vacuolar protein sorting 37 homolog A (S. cerevisiae)
ANKS4B	0.363153	257629	ankyrin repeat and sterile alpha motif domain containing 4B
CRY1	0.362547	1407	cryptochrome 1 (photolyase-like)
CYC1	0.362424	1537	cytochrome c-1
CAAP1	0.361821	79886	caspase activity and apoptosis inhibitor 1
BLZF1	0.361773	8548	basic leucine zipper nuclear factor 1
MPV17L	0.361658	255027	MPV17 mitochondrial membrane protein-like
TFF1	0.361553	7031	trefoil factor 1
ITM2C	0.361456	81618	integral membrane protein 2C
PI3	0.361306	5266	peptidase inhibitor 3, skin-derived
SLC25A20	0.360972	788	solute carrier family 25 (carnitine/acylcarnitine translocase), member 20
TXNDC17	0.360796	84817	thioredoxin domain containing 17
MLEC	0.359965	9761	malectin
TMPRSS2	0.359908	7113	transmembrane protease, serine 2
ESRP1	0.359433	54845	epithelial splicing regulatory protein 1
LSR	0.359328	51599	lipolysis stimulated lipoprotein receptor
LMAN2	0.359134	10960	lectin, mannose-binding 2
HDGF	0.359037	3068	hepatoma-derived growth factor
FZD5	0.358747	7855	frizzled family receptor 5
CASP6	0.35836	839	caspase 6, apoptosis-related cysteine peptidase
BSPRY	0.358281	54836	B-box and SPRY domain containing
WNT4	0.358016	54361	wingless-type MMTV integration site family, member 4
RPN1	0.357973	6184	ribophorin I
SLC16A10	0.357885	117247	solute carrier family 16, member 10 (aromatic amino acid transporter)
AIMP2	0.357102	7965	aminoacyl tRNA synthetase complex-interacting multifunctional protein 2
CMAS	0.357006	55907	cytidine monophosphate N-acetylneuraminic acid synthetase
TXN	0.356425	7295	thioredoxin
VPS25	0.356425	84313	vacuolar protein sorting 25 homolog (S. cerevisiae)
ATP5ME	0.356328
DNPH1	0.356328	10591	2'-deoxynucleoside 5'-phosphate N-hydrolase 1
VWA5A	0.356328	4013	von Willebrand factor A domain containing 5A
PMM2	0.356047	5373	phosphomannomutase 2
SORBS2	0.356047	8470	sorbin and SH3 domain containing 2
NFIX	0.355532	4784	nuclear factor I/X (CCAAT-binding transcription factor)
AIFM1	0.355458	9131	apoptosis-inducing factor, mitochondrion-associated, 1
CFD	0.355071	1675	complement factor D (adipsin)
SPR	0.354877	6697	sepiapterin reductase (7,8-dihydrobiopterin:NADP+ oxidoreductase)
SWI5	0.354684	375757	SWI5 recombination repair homolog (yeast)
RNF121	0.354507	55298	ring finger protein 121
CKAP4	0.35416	10970	cytoskeleton-associated protein 4
GATA4	0.353967	2626	GATA binding protein 4
FCGBP	0.353821	8857	Fc fragment of IgG binding protein
NCLN	0.353821	56926	nicalin
KHK	0.353329	3795	ketohexokinase (fructokinase)
NDUFB7	0.353329	4713	NADH dehydrogenase (ubiquinone) 1 beta subcomplex, 7, 18kDa
TSPAN12	0.353047	23554	tetraspanin 12
KIAA1324	0.352999	57535	KIAA1324
FREM1	0.352646	158326	FRAS1 related extracellular matrix 1
GRHL2	0.352452	79977	grainyhead-like 2 (Drosophila)
CRK	0.352273	1398	v-crk sarcoma virus CT10 oncogene homolog (avian)
SPNS2	0.352273	124976	spinster homolog 2 (Drosophila)
PDXP	0.352177	57026	pyridoxal (pyridoxine, vitamin B6) phosphatase
ADH1A	0.35159	124	alcohol dehydrogenase 1A (class I), alpha polypeptide
SLC7A8	0.351491	23428	solute carrier family 7 (amino acid transporter light chain, L system), member 8
YIPF2	0.351298	78992	Yip1 domain family, member 2
PTP4A1	0.351007	7803	protein tyrosine phosphatase type IVA, member 1
ALDH3A1	0.350791	218	aldehyde dehydrogenase 3 family, member A1
RER1	0.350532	11079	RER1 retention in endoplasmic reticulum 1 homolog (S. cerevisiae)
HIGD2A	0.350427	192286	HIG1 hypoxia inducible domain family, member 2A
AKR1C3	0.35033	8644	aldo-keto reductase family 1, member C3
CCL2	0.350057	6347	chemokine (C-C motif) ligand 2
KDELR1	0.34975	10945	KDEL (Lys-Asp-Glu-Leu) endoplasmic reticulum protein retention receptor 1
REG1B	0.349363	5968	regenerating islet-derived 1 beta
MLN	0.349274	4295	motilin
CTSG	0.349266	1511	cathepsin G
VWA1	0.348887	64856	von Willebrand factor A domain containing 1
BSG	0.348879	682	basigin (Ok blood group)
LIPG	0.348525	9388	lipase, endothelial
DUSP23	0.348008	54935	dual specificity phosphatase 23
AIFM3	0.34793	150209	apoptosis-inducing factor, mitochondrion-associated, 3
EMC2	0.347815	9694	ER membrane protein complex subunit 2
MMAA	0.347696	166785	methylmalonic aciduria (cobalamin deficiency) cblA type
ADTRP	0.347436	84830	androgen-dependent TFPI-regulating protein
PLBD1	0.347347	79887	phospholipase B domain containing 1
TMEM250	0.347234
LXN	0.347097	56925	latexin
CDX1	0.346847	1044	caudal type homeobox 1
TMEM88	0.34617	92162	transmembrane protein 88
SAA1	0.34609	6288	serum amyloid A1
TMEM8B	0.345945	51754	transmembrane protein 8B
ALDH1A1	0.34588	216	aldehyde dehydrogenase 1 family, member A1
EHHADH	0.345461	1962	enoyl-CoA, hydratase/3-hydroxyacyl CoA dehydrogenase
KCNMB1	0.345404	3779	potassium large conductance calcium-activated channel, subfamily M, beta member 1
GALM	0.345299	130589	galactose mutarotase (aldose 1-epimerase)
NIBAN2	0.345009
EI24	0.344912	9538	etoposide induced 2.4
TM9SF3	0.344912	56889	transmembrane 9 superfamily member 3
COX6B1	0.344815	1340	cytochrome c oxidase subunit VIb polypeptide 1 (ubiquitous)
LMOD1	0.344719	25802	leiomodin 1 (smooth muscle)
PYGB	0.344719	5834	phosphorylase, glycogen; brain
MMP15	0.344428	4324	matrix metallopeptidase 15 (membrane-inserted)
COX7B	0.344332	1349	cytochrome c oxidase subunit VIIb
STX12	0.344235	23673	syntaxin 12
TSPAN3	0.344138	10099	tetraspanin 3
TMEM208	0.344041	29100	transmembrane protein 208
AGFG2	0.343784	3268	ArfGAP with FG repeats 2
SIL1	0.343751	64374	SIL1 homolog, endoplasmic reticulum chaperone (S. cerevisiae)
BLVRB	0.343364	645	biliverdin reductase B (flavin reductase (NADPH))
HHIP	0.34305	64399	hedgehog interacting protein
PTPA	0.34288
ATP5MC1	0.342493
PRADC1	0.342397	84279	protease-associated domain containing 1
PTGFRN	0.342066	5738	prostaglandin F2 receptor inhibitor
BIVM	0.341986	54841	basic, immunoglobulin-like variable motif containing
SLC19A3	0.341816	80704	solute carrier family 19, member 3
SLC35C1	0.341816	55343	solute carrier family 35, member C1
MSRB1	0.341719	51734	methionine sulfoxide reductase B1
NENF	0.341631	29937	neudesin neurotrophic factor
NDUFS3	0.341526	4722	NADH dehydrogenase (ubiquinone) Fe-S protein 3, 30kDa (NADH-coenzyme Q reductase)
FDX1	0.341445	2230	ferredoxin 1
TMEM183A	0.341139	92703	transmembrane protein 183A
PREP	0.340865	5550	prolyl endopeptidase
CLDN23	0.340849	137075	claudin 23
MRPL12	0.339978	6182	mitochondrial ribosomal protein L12
ATP5F1D	0.339784
DNASE1	0.339204	1773	deoxyribonuclease I
GAS6	0.339204	2621	growth arrest-specific 6
C1orf122	0.338777	127687	chromosome 1 open reading frame 122
STYK1	0.338398	55359	serine/threonine/tyrosine kinase 1
NTN1	0.338342	9423	netrin 1
NUDT9	0.338293	53343	nudix (nucleoside diphosphate linked moiety X)-type motif 9
PTPRN2	0.338116	5799	protein tyrosine phosphatase, receptor type, N polypeptide 2
MICOS13	0.338051
PCK2	0.337946	5106	phosphoenolpyruvate carboxykinase 2 (mitochondrial)
PCBD1	0.337712	5092	pterin-4 alpha-carbinolamine dehydratase/dimerization cofactor of hepatocyte nuclear factor 1 alpha
C1orf43	0.337656	25912	chromosome 1 open reading frame 43
KRT8	0.337366	3856	keratin 8
TM4SF18	0.337326	116441	transmembrane 4 L six family member 18
KIF1C	0.337269	10749	kinesin family member 1C
EIF4EBP1	0.337172	1978	eukaryotic translation initiation factor 4E binding protein 1
LGALS4	0.336882	3960	lectin, galactoside-binding, soluble, 4
ITLN1	0.336785	55600	intelectin 1 (galactofuranose binding)
CDC42EP1	0.3366	11135	CDC42 effector protein (Rho GTPase binding) 1
PRR13	0.336592	54458	proline rich 13
TIMM13	0.336358	26517	translocase of inner mitochondrial membrane 13 homolog (yeast)
NR2F6	0.336309	2063	nuclear receptor subfamily 2, group F, member 6
ERV3-1	0.336148	2086	endogenous retrovirus group 3, member 1
PPIB	0.336108	5479	peptidylprolyl isomerase B (cyclophilin B)
MIPEP	0.335939	4285	mitochondrial intermediate peptidase
ALDH6A1	0.335818	4329	aldehyde dehydrogenase 6 family, member A1
SLC27A2	0.335721	11001	solute carrier family 27 (fatty acid transporter), member 2
DEGS2	0.335527	123099	delta(4)-desaturase, sphingolipid 2
RRBP1	0.335334	6238	ribosome binding protein 1
SDF4	0.335237	51150	stromal cell derived factor 4
TMEM187	0.33506	8269	transmembrane protein 187
BNIP3	0.335044	664	BCL2/adenovirus E1B 19kDa interacting protein 3
SSR4	0.33485	6748	signal sequence receptor, delta
ATP6V0C	0.334753	527	ATPase, H+ transporting, lysosomal 16kDa, V0 subunit c
COX8A	0.334366	1351	cytochrome c oxidase subunit VIIIA (ubiquitous)
TMEM65	0.334141	157378	transmembrane protein 65
RBBP8NL	0.334044	140893	RBBP8 N-terminal like
COQ10B	0.333995	80219	coenzyme Q10 homolog B (S. cerevisiae)
NCOA7	0.333883	135112	nuclear receptor coactivator 7
HTRA1	0.333842	5654	HtrA serine peptidase 1
GIPC1	0.333689	10755	GIPC PDZ domain containing family, member 1
SIAE	0.333117	54414	sialic acid acetylesterase
NDN	0.332818	4692	necdin, melanoma antigen (MAGE) family member
AZGP1	0.332633	563	alpha-2-glycoprotein 1, zinc-binding
CNPY2	0.332431	10330	canopy 2 homolog (zebrafish)
TLE2	0.332197	7089	transducin-like enhancer of split 2 (E(sp1) homolog, Drosophila)
ITPKA	0.331956	3706	inositol-trisphosphate 3-kinase A
PYCARD-AS1	0.331923
SGPP2	0.331367	130367	sphingosine-1-phosphate phosphatase 2
H1-0	0.331174
CYB5A	0.33098	1528	cytochrome b5 type A (microsomal)
UQCRFS1	0.330496	7386	ubiquinol-cytochrome c reductase, Rieske iron-sulfur polypeptide 1
RPS27L	0.3304	51065	ribosomal protein S27-like
CALR	0.329819	811	calreticulin
NFS1	0.329721	9054	NFS1 nitrogen fixation 1 homolog (S. cerevisiae)
DEFA5	0.329529	1670	defensin, alpha 5, Paneth cell-specific
SPINK4	0.329247	27290	serine peptidase inhibitor, Kazal type 4
RNPEP	0.329239	6051	arginyl aminopeptidase (aminopeptidase B)
C1QTNF5	0.329045	114902	C1q and tumor necrosis factor related protein 5
MFRP	0.329045	83552	membrane frizzled-related protein
RAB1B	0.329045	81876	RAB1B, member RAS oncogene family
ITLN2	0.328852	142683	intelectin 2
	0.328755	5595	mitogen-activated protein kinase 3
MVB12A	0.328755	93343	multivesicular body subunit 12A
DACT1	0.328682	51339	dapper, antagonist of beta-catenin, homolog 1 (Xenopus laevis)
BCAS1	0.328666	8537	breast carcinoma amplified sequence 1
SHMT1	0.328465	6470	serine hydroxymethyltransferase 1 (soluble)
MAPK13	0.328424	5603	mitogen-activated protein kinase 13
TRIM54	0.328109	57159	tripartite motif containing 54
GSTK1	0.327602	373156	glutathione S-transferase kappa 1
PDIA4	0.327497	9601	protein disulfide isomerase family A, member 4
RGMB	0.327448	285704	RGM domain family, member B
PDHA1	0.326917	5160	pyruvate dehydrogenase (lipoamide) alpha 1
SYP	0.326867	6855	synaptophysin
GJB2	0.326013	2706	gap junction protein, beta 2, 26kDa
TCEA3	0.325957	6920	transcription elongation factor A (SII), 3
FHDC1	0.32594	85462	FH2 domain containing 1
UNC13B	0.325924	10497	unc-13 homolog B (C. elegans)
SDF2L1	0.325852	23753	stromal cell-derived factor 2-like 1
MGST2	0.325756	4258	microsomal glutathione S-transferase 2
PDZK1	0.325756	5174	PDZ domain containing 1
EPB41L4A	0.325746	64097	erythrocyte membrane protein band 4.1 like 4A
ELF3	0.325465	1999	E74-like factor 3 (ets domain transcription factor, epithelial-specific )
IL17RE	0.325425	132014	interleukin 17 receptor E
MAP2K6	0.325303	5608	mitogen-activated protein kinase kinase 6
SCO2	0.325272	9997	SCO2 cytochrome c oxidase assembly protein
YIPF6	0.325272	286451	Yip1 domain family, member 6
TOMM40L	0.324885	84134	translocase of outer mitochondrial membrane 40 homolog (yeast)-like
OSGIN1	0.324788	29948	oxidative stress induced growth inhibitor 1
UQCRC1	0.324595	7384	ubiquinol-cytochrome c reductase core protein I
PPT2	0.324417	9374	palmitoyl-protein thioesterase 2
SLC52A1	0.324401	55065	solute carrier family 52, riboflavin transporter, member 1
ZNF787	0.324312	126208	zinc finger protein 787
AGMAT	0.324272	79814	agmatine ureohydrolase (agmatinase)
GJB1	0.324111	2705	gap junction protein, beta 1, 32kDa
GMPPA	0.324014	29926	GDP-mannose pyrophosphorylase A
MPND	0.324014	84954	MPN domain containing
HPSE2	0.323956	60495	heparanase 2
MLPH	0.323933	79083	melanophilin
NUDT22	0.323925	84304	nudix (nucleoside diphosphate linked moiety X)-type motif 22
UGT1A10	0.323925	54575	UDP glucuronosyltransferase 1 family, polypeptide A10
PRRG1	0.323852	5638	proline rich Gla (G-carboxyglutamic acid) 1
ONECUT2	0.323788	9480	one cut homeobox 2
GALNT7	0.323441	51809	UDP-N-acetyl-alpha-D-galactosamine:polypeptide N-acetylgalactosaminyltransferase 7 (GalNAc-T7)
KLHL23	0.323255	151230	kelch-like family member 23
PLCB3	0.32324	5331	phospholipase C, beta 3 (phosphatidylinositol-specific)
PPCS	0.3232	79717	phosphopantothenoylcysteine synthetase
NLRP6	0.323047	171389	NLR family, pyrin domain containing 6
PLP2	0.32295	5355	proteolipid protein 2 (colonic epithelium-enriched)
C9orf152	0.322869	401546	chromosome 9 open reading frame 152
NDUFAF1	0.322869	51103	NADH dehydrogenase (ubiquinone) complex I, assembly factor 1
SDHB	0.322474	6390	succinate dehydrogenase complex, subunit B, iron sulfur (Ip)
CC2D1A	0.322466	54862	coiled-coil and C2 domain containing 1A
CHMP1A	0.322466	5119	charged multivesicular body protein 1A
SLC35B1	0.322369	10237	solute carrier family 35, member B1
RTN4IP1	0.322184	84816	reticulon 4 interacting protein 1
INCA1	0.321826	388324	inhibitor of CDK, cyclin A1 interacting protein 1
NEU4	0.321458	129807	sialidase 4
PCTP	0.32141	58488	phosphatidylcholine transfer protein
IFT43	0.321216	112752	intraflagellar transport 43 homolog (Chlamydomonas)
CACNA1H	0.320819	8912	calcium channel, voltage-dependent, T type, alpha 1H subunit
ACAA2	0.320434	10449	acetyl-CoA acyltransferase 2
MPST	0.320434	4357	mercaptopyruvate sulfurtransferase
SHH	0.32032	6469	sonic hedgehog
CDR2L	0.319951	30850	cerebellar degeneration-related protein 2-like
PXDC1	0.319951	221749	PX domain containing 1
FRAT2	0.319757	23401	frequently rearranged in advanced T-cell lymphomas 2
COQ2	0.319668	27235	coenzyme Q2 homolog, prenyltransferase (yeast)
HSP90B1	0.319467	7184	heat shock protein 90kDa beta (Grp94), member 1
NDUFS7	0.319467	374291	NADH dehydrogenase (ubiquinone) Fe-S protein 7, 20kDa (NADH-coenzyme Q reductase)
FKBP11	0.319273	51303	FK506 binding protein 11, 19 kDa
NDUFA9	0.319177	4704	NADH dehydrogenase (ubiquinone) 1 alpha subcomplex, 9, 39kDa
COX6A1	0.31908	1337	cytochrome c oxidase subunit VIa polypeptide 1
EFNB1	0.31908	1947	ephrin-B1
PRRG2	0.318998	5639	proline rich Gla (G-carboxyglutamic acid) 2
LIMA1	0.318886	51474	LIM domain and actin binding 1
CEACAM20	0.31879	125931	carcinoembryonic antigen-related cell adhesion molecule 20
TNIP1	0.31879	10318	TNFAIP3 interacting protein 1
ATP1B3	0.318693	483	ATPase, Na+/K+ transporting, beta 3 polypeptide
RPS6KA2	0.318515	6196	ribosomal protein S6 kinase, 90kDa, polypeptide 2
CCDC107	0.318403	203260	coiled-coil domain containing 107
ELOVL6	0.318306	79071	ELOVL fatty acid elongase 6
SORD	0.318072	6652	sorbitol dehydrogenase
FAR1	0.318016	84188	fatty acyl CoA reductase 1
MRGPRF	0.317725	116535	MAS-related GPR, member F
CPA3	0.317626	1359	carboxypeptidase A3 (mast cell)
COL23A1	0.317346	91522	collagen, type XXIII, alpha 1
PAFAH2	0.317346	5051	platelet-activating factor acetylhydrolase 2, 40kDa
MTCH2	0.317338	23788	mitochondrial carrier 2
HSD17B8	0.317249	7923	hydroxysteroid (17-beta) dehydrogenase 8
MUC2	0.317201	4583	mucin 2, oligomeric mucus/gel-forming
ESPN	0.317145	83715	espin
USP2	0.317048	9099	ubiquitin specific peptidase 2
STOML1	0.316967	9399	stomatin (EPB72)-like 1
CHCHD4	0.316951	131474	coiled-coil-helix-coiled-coil-helix domain containing 4
LACTB2	0.316951	51110	lactamase, beta 2
NDUFB10	0.316371	4716	NADH dehydrogenase (ubiquinone) 1 beta subcomplex, 10, 22kDa
ABHD14B	0.316177	84836	abhydrolase domain containing 14B
MRPL21	0.316081	219927	mitochondrial ribosomal protein L21
FKBP2	0.31579	2286	FK506 binding protein 2, 13kDa
SHC2	0.315701	25759	SHC (Src homology 2 domain containing) transforming protein 2
ATRN	0.315314	8455	attractin
NDUFB3	0.314734	4709	NADH dehydrogenase (ubiquinone) 1 beta subcomplex, 3, 12kDa
SRD5A3	0.314433	79644	steroid 5 alpha-reductase 3
NEK3	0.314056	4752	NIMA-related kinase 3
BAG3	0.313982	9531	BCL2-associated athanogene 3
PRKAR1B	0.313774	5575	protein kinase, cAMP-dependent, regulatory, type I, beta
RBKS	0.313669	64080	ribokinase
FLYWCH2	0.313468	114984	FLYWCH family member 2
LINC00526	0.313372	147525	long intergenic non-protein coding RNA 526
S100G	0.313372	795	S100 calcium binding protein G
MVP	0.312985	9961	major vault protein
NDUFA1	0.312888	4694	NADH dehydrogenase (ubiquinone) 1 alpha subcomplex, 1, 7.5kDa
MRPS7	0.312799	51081	mitochondrial ribosomal protein S7
NRXN2	0.312661	9379	neurexin 2
PCCB	0.312654	5096	propionyl CoA carboxylase, beta polypeptide
ECHS1	0.312605	1892	enoyl CoA hydratase, short chain, 1, mitochondrial
HADH	0.312598	3033	hydroxyacyl-CoA dehydrogenase
SURF4	0.312307	6836	surfeit 4
PIP5K1B	0.312081	8395	phosphatidylinositol-4-phosphate 5-kinase, type I, beta
PSME2	0.311824	5721	proteasome (prosome, macropain) activator subunit 2 (PA28 beta)
BPNT1	0.311727	10380	3'(2'), 5'-bisphosphate nucleotidase 1
NADSYN1	0.31163	55191	NAD synthetase 1
VRK3	0.311533	51231	vaccinia related kinase 3
CLPP	0.311146	8192	ClpP caseinolytic peptidase, ATP-dependent, proteolytic subunit homolog (E. coli)
PDF	0.310871	64146	peptide deformylase (mitochondrial)
PHYHIPL	0.310759	84457	phytanoyl-CoA 2-hydroxylase interacting protein-like
BCL2L14	0.310049	79370	BCL2-like 14 (apoptosis facilitator)
SARS1	0.309848
SLC16A2	0.309807	6567	solute carrier family 16, member 2 (thyroid hormone transporter)
CLINT1	0.309598	9685	clathrin interactor 1
UQCR11	0.309405	10975	ubiquinol-cytochrome c reductase, complex III subunit XI
PRDX4	0.309211	10549	peroxiredoxin 4
CYP4F3	0.308999	4051	cytochrome P450, family 4, subfamily F, polypeptide 3
CHMP1B	0.308728	57132	charged multivesicular body protein 1B
MFSD2A	0.308631	84879	major facilitator superfamily domain containing 2A
PLCXD2	0.308177	257068	phosphatidylinositol-specific phospholipase C, X domain containing 2
C15orf61	0.308121	145853	chromosome 15 open reading frame 61
FAM50B	0.307954	26240	family with sequence similarity 50, member B
RTN3	0.307954	10313	reticulon 3
ZSWIM6	0.307935	57688	zinc finger, SWIM-type containing 6
RAC3	0.307686	5881	ras-related C3 botulinum toxin substrate 3 (rho family, small GTP binding protein Rac3)
TRIM31	0.307663	11074	tripartite motif containing 31
EMC7	0.307083	56851	ER membrane protein complex subunit 7
PPA2	0.306994	27068	pyrophosphatase (inorganic) 2
TMBIM4	0.306848	51643	transmembrane BAX inhibitor motif containing 4
ARHGAP8	0.306614	23779	Rho GTPase activating protein 8
CCL13	0.306566	6357	chemokine (C-C motif) ligand 13
AVPI1	0.306406	60370	arginine vasopressin-induced 1
LRRC66	0.306212	339977	leucine rich repeat containing 66
ALKBH7	0.306115	84266	alkB, alkylation repair homolog 7 (E. coli)
KRT20	0.306115	54474	keratin 20
FAM118B	0.306019	79607	family with sequence similarity 118, member B
NDUFB1	0.305922	4707	NADH dehydrogenase (ubiquinone) 1 beta subcomplex, 1, 7kDa
MICOS10	0.305833
PIK3R2	0.305825	5296	phosphoinositide-3-kinase, regulatory subunit 2 (beta)
COX7A2	0.305728	1347	cytochrome c oxidase subunit VIIa polypeptide 2 (liver)
PDXDC1	0.305632	23042	pyridoxal-dependent decarboxylase domain containing 1
ISOC1	0.305535	51015	isochorismatase domain containing 1
TMEM38B	0.305095	55151	transmembrane protein 38B
P4HTM	0.304913	54681	prolyl 4-hydroxylase, transmembrane (endoplasmic reticulum)
CLDN15	0.304761	24146	claudin 15
TXN2	0.304761	25828	thioredoxin 2
AURKAIP1	0.304664	54998	aurora kinase A interacting protein 1
UQCR10	0.304471	29796	ubiquinol-cytochrome c reductase, complex III subunit X
PPDPF	0.304084	79144	pancreatic progenitor cell differentiation and proliferation factor homolog (zebrafish)
G6PC3	0.303987	92579	glucose 6 phosphatase, catalytic, 3
SUCLG1	0.303987	8802	succinate-CoA ligase, alpha subunit
CBR1	0.30389	873	carbonyl reductase 1
GUCY2C	0.303801	2984	guanylate cyclase 2C (heat stable enterotoxin receptor)
EIF3K	0.3036	27335	eukaryotic translation initiation factor 3, subunit K
MPC1	0.303213	51660	mitochondrial pyruvate carrier 1
ACP6	0.303138	51205	acid phosphatase 6, lysophosphatidic
C9orf16	0.303116	79095	chromosome 9 open reading frame 16
FTL	0.303116	2512	ferritin, light polypeptide
NUMB	0.302978	8650	numb homolog (Drosophila)
PGD	0.302923	5226	phosphogluconate dehydrogenase
TPI1	0.302632	7167	triosephosphate isomerase 1
PYCR1	0.302267	5831	pyrroline-5-carboxylate reductase 1
CAPN5	0.302163	726	calpain 5
NTF3	0.301958	4908	neurotrophin 3
ATP1B1	0.301665	481	ATPase, Na+/K+ transporting, beta 1 polypeptide
GALNT12	0.301665	79695	UDP-N-acetyl-alpha-D-galactosamine:polypeptide N-acetylgalactosaminyltransferase 12 (GalNAc-T12)
MYL12B	0.301665	103910	myosin, light chain 12B, regulatory
MOCOS	0.301575	55034	molybdenum cofactor sulfurase
SEC11C	0.300891	90701	SEC11 homolog C (S. cerevisiae)
B9D1	0.30056	27077	B9 protein domain 1
PDK1	0.30047	5163	pyruvate dehydrogenase kinase, isozyme 1
RABL3	0.300388	285282	RAB, member of RAS oncogene family-like 3
NDUFC2	0.300311	4718	NADH dehydrogenase (ubiquinone) 1, subcomplex unknown, 2, 14.5kDa
MED11	0.299931	400569	mediator complex subunit 11
PLGRKT	0.299827	55848	plasminogen receptor, C-terminal lysine transmembrane protein
MT1L	0.299737	4500	metallothionein 1L (gene/pseudogene)
KBTBD11	0.299689	9920	kelch repeat and BTB (POZ) domain containing 11
RNF5	0.299343	6048	ring finger protein 5, E3 ubiquitin protein ligase
EXD2	0.299297	55218	exonuclease 3'-5' domain containing 2
ATP5F1B	0.299246
DCAF11	0.299246	80344	DDB1 and CUL4 associated factor 11
ABHD6	0.299205	57406	abhydrolase domain containing 6
ETFB	0.29915	2109	electron-transfer-flavoprotein, beta polypeptide
PPIC	0.29915	5480	peptidylprolyl isomerase C (cyclophilin C)
TMEM120A	0.298763	83862	transmembrane protein 120A
KRT18	0.298279	3875	keratin 18
RNASE1	0.298279	6035	ribonuclease, RNase A family, 1 (pancreatic)
TPD52L1	0.298141	7164	tumor protein D52-like 1
ASL	0.298044	435	argininosuccinate lyase
HKDC1	0.297989	80201	hexokinase domain containing 1
FAH	0.297947	2184	fumarylacetoacetate hydrolase (fumarylacetoacetase)
ANO10	0.297906	55129	anoctamin 10
TRIM2	0.297906	23321	tripartite motif containing 2
ALDH1B1	0.297609	219	aldehyde dehydrogenase 1 family, member B1
CLTB	0.297602	1212	clathrin, light chain B
GNPNAT1	0.297188	64841	glucosamine-phosphate N-acetyltransferase 1
PLN	0.296939	5350	phospholamban
SLC22A18AS	0.296793	5003	solute carrier family 22 (organic cation transporter), member 18 antisense
TST	0.296634	7263	thiosulfate sulfurtransferase (rhodanese)
TMX2	0.296344	51075	thioredoxin-related transmembrane protein 2
TYMSOS	0.29631	494514	chromosome 18 open reading frame 56
ILVBL	0.29586	10994	ilvB (bacterial acetolactate synthase)-like
SEC61G	0.29577	23480	Sec61 gamma subunit
OXNAD1	0.295446	92106	oxidoreductase NAD-binding domain containing 1
WIPI1	0.295238	55062	WD repeat domain, phosphoinositide interacting 1
CREB3	0.294602	10488	cAMP responsive element binding protein 3
LZTS3	0.294471	9762	leucine zipper, putative tumor suppressor family member 3
EFCC1	0.294416	79825	EF-hand and coiled-coil domain containing 1
RIN2	0.294409	54453	Ras and Rab interactor 2
MAP7	0.294312	9053	microtubule-associated protein 7
CCND1	0.294084	595	cyclin D1
SLC9A1	0.29369	6548	solute carrier family 9, subfamily A (NHE1, cation proton antiporter 1), member 1
NDUFB5	0.293538	4711	NADH dehydrogenase (ubiquinone) 1 beta subcomplex, 5, 16kDa
N6AMT1	0.293449	29104	N-6 adenine-specific DNA methyltransferase 1 (putative)
MACC1	0.293317	346389	metastasis associated in colon cancer 1
BAIAP2L1	0.293303	55971	BAI1-associated protein 2-like 1
PDZD8	0.293248	118987	PDZ domain containing 8
SLC9A3R1	0.293248	9368	solute carrier family 9, subfamily A (NHE3, cation proton antiporter 3), member 3 regulator 1
BCAM	0.293151	4059	basal cell adhesion molecule (Lutheran blood group)
SNX7	0.293061	51375	sorting nexin 7
THRA	0.293054	7067	thyroid hormone receptor, alpha
WDR44	0.292965	54521	WD repeat domain 44
CRAT	0.292771	1384	carnitine O-acetyltransferase
PCCA	0.292446	5095	propionyl CoA carboxylase, alpha polypeptide
DERL2	0.292045	51009	derlin 2
TMEM63B	0.291804	55362	transmembrane protein 63B
GLCE	0.291797	26035	glucuronic acid epimerase
PPP1R16A	0.2917	84988	protein phosphatase 1, regulatory subunit 16A
PYROXD2	0.291369	84795	pyridine nucleotide-disulphide oxidoreductase domain 2
UBTD1	0.291327	80019	ubiquitin domain containing 1
GPR108	0.29132	56927	G protein-coupled receptor 108
CINP	0.291313	51550	cyclin-dependent kinase 2 interacting protein
FOXA3	0.291216	3171	forkhead box A3
FRK	0.291092	2444	fyn-related kinase
NDUFB9	0.290829	4715	NADH dehydrogenase (ubiquinone) 1 beta subcomplex, 9, 22kDa
LRIG3	0.290802	121227	leucine-rich repeats and immunoglobulin-like domains 3
KCNQ1	0.290732	3784	potassium voltage-gated channel, KQT-like subfamily, member 1
CHCHD10	0.290594	400916	coiled-coil-helix-coiled-coil-helix domain containing 10
ATP5MC3	0.290442
VPS4A	0.290442	27183	vacuolar protein sorting 4 homolog A (S. cerevisiae)
EPB41L3	0.290345	23136	erythrocyte membrane protein band 4.1-like 3
MAIP1	0.290311
DHRS7B	0.290249	25979	dehydrogenase/reductase (SDR family) member 7B
OSBPL5	0.290187	114879	oxysterol binding protein-like 5
REC8	0.290152	9985	REC8 homolog (yeast)
CLYBL	0.290035	171425	citrate lyase beta like
AGR3	0.289958	155465	anterior gradient 3 homolog (Xenopus laevis)
VDAC1	0.289378	7416	voltage-dependent anion channel 1
DACT3	0.289343	147906	dapper, antagonist of beta-catenin, homolog 3 (Xenopus laevis)
SOD2	0.289336	6648	superoxide dismutase 2, mitochondrial
CEL	0.28906	1056	carboxyl ester lipase
GHITM	0.288701	27069	growth hormone inducible transmembrane protein
CCDC149	0.288479	91050	coiled-coil domain containing 149
CES3	0.288369	23491	carboxylesterase 3
FH	0.288314	2271	fumarate hydratase
STAT3	0.28812	6774	signal transducer and activator of transcription 3 (acute-phase response factor)
DBI	0.28754	1622	diazepam binding inhibitor (GABA receptor modulator, acyl-CoA binding protein)
NDUFS4	0.287443	4724	NADH dehydrogenase (ubiquinone) Fe-S protein 4, 18kDa (NADH-coenzyme Q reductase)
NDUFB4	0.287353	4710	NADH dehydrogenase (ubiquinone) 1 beta subcomplex, 4, 15kDa
MAFF	0.287215	23764	v-maf musculoaponeurotic fibrosarcoma oncogene homolog F (avian)
TBC1D22B	0.287208	55633	TBC1 domain family, member 22B
C2orf15	0.287118	150590	chromosome 2 open reading frame 15
GSTA2	0.286862	2939	glutathione S-transferase alpha 2
ACO2	0.286579	50	aconitase 2, mitochondrial
MORF4L2	0.286185	9643	mortality factor 4 like 2
IMPA2	0.285998	3613	inositol(myo)-1(or 4)-monophosphatase 2
STEAP1	0.285874	26872	six transmembrane epithelial antigen of the prostate 1
GPHN	0.285763	10243	gephyrin
PHB	0.285605	5245	prohibitin
FGFR4	0.28557	2264	fibroblast growth factor receptor 4
ARL2	0.285218	402	ADP-ribosylation factor-like 2
DDC	0.284734	1644	dopa decarboxylase (aromatic L-amino acid decarboxylase)
NDUFA10	0.284637	4705	NADH dehydrogenase (ubiquinone) 1 alpha subcomplex, 10, 42kDa
SEC13	0.28454	6396	SEC13 homolog (S. cerevisiae)
SH3BGRL2	0.28454	83699	SH3 domain binding glutamic acid-rich protein like 2
MRPL27	0.284444	51264	mitochondrial ribosomal protein L27
NDFIP2	0.284264	54602	Nedd4 family interacting protein 2
B4GALT2	0.28416	8704	UDP-Gal:betaGlcNAc beta 1,4- galactosyltransferase, polypeptide 2
SST	0.28396	6750	somatostatin
TRUB2	0.283863	26995	TruB pseudouridine (psi) synthase homolog 2 (E. coli)
PODXL2	0.283835	50512	podocalyxin-like 2
DYNC1I2	0.283773	1781	dynein, cytoplasmic 1, intermediate chain 2
ACKR4	0.283676	51554	chemokine (C-C motif) receptor-like 1
ETFA	0.28367	2108	electron-transfer-flavoprotein, alpha polypeptide
SYTL4	0.283655	94121	synaptotagmin-like 4
ATP5PF	0.283283
PTPRB	0.283171	5787	protein tyrosine phosphatase, receptor type, B
SGMS1	0.283158	259230	sphingomyelin synthase 1
ZDHHC12	0.283096	84885	zinc finger, DHHC-type containing 12
AK1	0.283089	203	adenylate kinase 1
ATP5PO	0.283089
PDE5A	0.283089	8654	phosphodiesterase 5A, cGMP-specific
FAM110D	0.283054	79927	family with sequence similarity 110, member D
PMF1-BGLAP	0.282861	100527963	PMF1-BGLAP readthrough
FAM83E	0.282806	54854	family with sequence similarity 83, member E
PLAC9	0.282791	219348	placenta-specific 9
CCL8	0.282597	6355	chemokine (C-C motif) ligand 8
HM13	0.282515	81502	histocompatibility (minor) 13
PTGES2	0.282419	80142	prostaglandin E synthase 2
ST14	0.282412	6768	suppression of tumorigenicity 14 (colon carcinoma)
TOM1	0.282094	10043	target of myb1 (chicken)
KDELR3	0.281735	11015	KDEL (Lys-Asp-Glu-Leu) endoplasmic reticulum protein retention receptor 3
BTBD3	0.281465	22903	BTB (POZ) domain containing 3
RPP25	0.281057	54913	ribonuclease P/MRP 25kDa subunit
ZP3	0.280993	7784	zona pellucida glycoprotein 3 (sperm receptor)
TAC1	0.280922	6863	tachykinin, precursor 1
ATP5PB	0.280864
SLC4A2	0.280822	6522	solute carrier family 4, anion exchanger, member 2 (erythrocyte membrane protein band 3-like 1)
DYNLT1	0.280574	6993	dynein, light chain, Tctex-type 1
COX5A	0.280477	9377	cytochrome c oxidase subunit Va
MTX2	0.280387	10651	metaxin 2
SULT1A4	0.28038	445329	sulfotransferase family, cytosolic, 1A, phenol-preferring, member 4
SH3BGR	0.280379	6450	SH3 domain binding glutamic acid-rich protein
TPSG1	0.280055	25823	tryptase gamma 1
CCL11	0.279993	6356	chemokine (C-C motif) ligand 11
UQCRH	0.279896	7388	ubiquinol-cytochrome c reductase hinge protein
YAE1	0.279896
ADH1C	0.279606	126	alcohol dehydrogenase 1C (class I), gamma polypeptide
GATD3A	0.279468
PLVAP	0.278832	83483	plasmalemma vesicle associated protein
SLC25A6	0.278832	293	solute carrier family 25 (mitochondrial carrier; adenine nucleotide translocator), member 6
ATRAID	0.278645	51374	all-trans retinoic acid-induced differentiation factor
CFAP20	0.278549
ADGRG7	0.278445
TNNC2	0.278445	7125	troponin C type 2 (fast)
CCDC51	0.278307	79714	coiled-coil domain containing 51
COPG1	0.278113	22820	coatomer protein complex, subunit gamma 1
NDUFC1	0.278113	4717	NADH dehydrogenase (ubiquinone) 1, subcomplex unknown, 1, 6kDa
GLOD5	0.27792	392465	glyoxalase domain containing 5
BCKDK	0.277768	10295	branched chain ketoacid dehydrogenase kinase
CTNNBIP1	0.277746	56998	catenin, beta interacting protein 1
PIPOX	0.277381	51268	pipecolic acid oxidase
TMEM256	0.277381	254863	transmembrane protein 256
NDUFA7	0.277291	4701	NADH dehydrogenase (ubiquinone) 1 alpha subcomplex, 7, 14.5kDa
COX7C	0.277284	1350	cytochrome c oxidase subunit VIIc
H2AJ	0.277049
MPZ	0.277012	4359	myelin protein zero
PSORS1C1	0.277007	170679	psoriasis susceptibility 1 candidate 1
PARP3	0.276994	10039	poly (ADP-ribose) polymerase family, member 3
TCEAL9	0.276807
YIPF5	0.276585	81555	Yip1 domain family, member 5
CAVIN2	0.276572
GLMP	0.27651
NOXA1	0.276413	10811	NADPH oxidase activator 1
SLC39A5	0.276413	283375	solute carrier family 39 (metal ion transporter), member 5
NDUFS5	0.27593	4725	NADH dehydrogenase (ubiquinone) Fe-S protein 5, 15kDa (NADH-coenzyme Q reductase)
LINC01630	0.27584
MUC20	0.275833	200958	mucin 20, cell surface associated
SLCO2A1	0.275833	6578	solute carrier organic anion transporter family, member 2A1
XBP1	0.275736	7494	X-box binding protein 1
COPS5	0.275694	10987	COP9 signalosome subunit 5
HES6	0.275639	55502	hairy and enhancer of split 6 (Drosophila)
MRPS25	0.275639	64432	mitochondrial ribosomal protein S25
SENP3	0.275549	26168	SUMO1/sentrin/SMT3 specific peptidase 3
TM9SF4	0.275459	9777	transmembrane 9 superfamily protein member 4
RALGAPA2	0.275114	57186	Ral GTPase activating protein, alpha subunit 2 (catalytic)
BATF2	0.274969	116071	basic leucine zipper transcription factor, ATF-like 2
MRPL32	0.274865	64983	mitochondrial ribosomal protein L32
MAFG	0.274824	4097	v-maf musculoaponeurotic fibrosarcoma oncogene homolog G (avian)
KISS1	0.274802	3814	KiSS-1 metastasis-suppressor
GSDMD	0.274672	79792	gasdermin D
USO1	0.274672	8615	USO1 vesicle transport factor
LLGL2	0.274478	3993	lethal giant larvae homolog 2 (Drosophila)
MRPS12	0.274382	6183	mitochondrial ribosomal protein S12
ATP5PD	0.274285
SIRT2	0.274243	22933	sirtuin 2
COASY	0.273898	80347	CoA synthase
BCAR1	0.273704	9564	breast cancer anti-estrogen resistance 1
PPP2R1A	0.273511	5518	protein phosphatase 2, regulatory subunit A, alpha
LRRC45	0.273421	201255	leucine rich repeat containing 45
PIGF	0.273414	5281	phosphatidylinositol glycan anchor biosynthesis, class F
SDC1	0.273124	6382	syndecan 1
ST6GALNAC4	0.273124	27090	ST6 (alpha-N-acetyl-neuraminyl-2,3-beta-galactosyl-1,3)-N-acetylgalactosaminide alpha-2,6-sialyltransferase 4
TSPAN15	0.273124	23555	tetraspanin 15
CCNI2	0.27306	645121	cyclin I family, member 2
ANG	0.273034	283	angiogenin, ribonuclease, RNase A family, 5
MRPS18A	0.27293	55168	mitochondrial ribosomal protein S18A
BCAP29	0.272886	55973	B-cell receptor-associated protein 29
CSRP1	0.272737	1465	cysteine and glycine-rich protein 1
LAMB1	0.27226	3912	laminin, beta 1
MRPS24	0.272253	64951	mitochondrial ribosomal protein S24
COG7	0.272086	91949	component of oligomeric golgi complex 7
MUC13	0.271866	56667	mucin 13, cell surface associated
RBM47	0.271866	54502	RNA binding motif protein 47
EMC9	0.271769	51016	ER membrane protein complex subunit 9
KLKB1	0.271486	3818	kallikrein B, plasma (Fletcher factor) 1
CXCL6	0.27145	6372	chemokine (C-X-C motif) ligand 6
LGMN	0.271382	5641	legumain
CIAPIN1	0.271057	57019	cytokine induced apoptosis inhibitor 1
COQ5	0.270995	84274	coenzyme Q5 homolog, methyltransferase (S. cerevisiae)
OSTC	0.270905	58505	oligosaccharyltransferase complex subunit (non-catalytic)
FAM200B	0.270863	285550	family with sequence similarity 200, member B
UBTD2	0.270857	92181	ubiquitin domain containing 2
CENPX	0.270802
ALDH3B1	0.27076	221	aldehyde dehydrogenase 3 family, member B1
ATP5MD	0.270705
PLK2	0.270608	10769	polo-like kinase 2
SDHC	0.270608	6391	succinate dehydrogenase complex, subunit C, integral membrane protein, 15kDa
B4GALT5	0.270512	9334	UDP-Gal:betaGlcNAc beta 1,4- galactosyltransferase, polypeptide 5
PRSS12	0.270399	8492	protease, serine, 12 (neurotrypsin, motopsin)
CCL20	0.270318	6364	chemokine (C-C motif) ligand 20
NDUFAB1	0.270318	4706	NADH dehydrogenase (ubiquinone) 1, alpha/beta subcomplex, 1, 8kDa
KLHL25	0.270138	64410	kelch-like family member 25
CFH	0.270034	3075	complement factor H
COMT	0.270028	1312	catechol-O-methyltransferase
TICAM1	0.269834	148022	toll-like receptor adaptor molecule 1
TOMM22	0.269834	56993	translocase of outer mitochondrial membrane 22 homolog (yeast)
ATP2C2	0.269805	9914	ATPase, Ca++ transporting, type 2C, member 2
SPAG16	0.269751	79582	sperm associated antigen 16
ZNF16	0.269728	7564	zinc finger protein 16
FXYD1	0.269647	5348	FXYD domain containing ion transport regulator 1
OCRL	0.269502	4952	oculocerebrorenal syndrome of Lowe
CADPS2	0.269225	93664	Ca++-dependent secretion activator 2
ATP5MF	0.269157
RAB11A	0.269067	8766	RAB11A, member RAS oncogene family
CA4	0.26906	762	carbonic anhydrase IV
MGAT4A	0.268928	11320	mannosyl (alpha-1,3-)-glycoprotein beta-1,4-N-acetylglucosaminyltransferase, isozyme A
TSPAN31	0.26877	6302	tetraspanin 31
PPP1R14C	0.268486	81706	protein phosphatase 1, regulatory (inhibitor) subunit 14C
GOSR2	0.268383	9570	golgi SNAP receptor complex member 2
HNF1B	0.268361	6928	HNF1 homeobox B
SYT5	0.268361	6861	synaptotagmin V
COX10	0.268286	1352	cytochrome c oxidase assembly homolog 10 (yeast)
PSMA2	0.267899	5683	proteasome (prosome, macropain) subunit, alpha type, 2
NDUFA13	0.267706	51079	NADH dehydrogenase (ubiquinone) 1 alpha subcomplex, 13
TBC1D8B	0.267467	54885	TBC1 domain family, member 8B (with GRAM domain)
MYO5C	0.267441	55930	myosin VC
ZC2HC1C	0.267399	79696	zinc finger, C2HC-type containing 1C
PLEKHG5	0.267235	57449	pleckstrin homology domain containing, family G (with RhoGef domain) member 5
HSPA12B	0.267225	116835	heat shock 70kD protein 12B
VWF	0.267138	7450	von Willebrand factor
CMBL	0.267125	134147	carboxymethylenebutenolidase homolog (Pseudomonas)
SCOC	0.26709	60592	short coiled-coil protein
HPS5	0.267035	11234	Hermansky-Pudlak syndrome 5
TM9SF1	0.266835	10548	transmembrane 9 superfamily member 1
HRH1	0.266567	3269	histamine receptor H1
KDR	0.266558	3791	kinase insert domain receptor (a type III receptor tyrosine kinase)
SLC39A7	0.266448	7922	solute carrier family 39 (zinc transporter), member 7
RPE	0.266358	6120	ribulose-5-phosphate-3-epimerase
HES1	0.266351	3280	hairy and enhancer of split 1, (Drosophila)
PGAP3	0.266068	93210	post-GPI attachment to proteins 3
CAMKMT	0.265961	79823	calmodulin-lysine N-methyltransferase
IFT27	0.265651	11020	intraflagellar transport 27 homolog (Chlamydomonas)
BCL10	0.265397	8915	B-cell CLL/lymphoma 10
LTBR	0.265342	4055	lymphotoxin beta receptor (TNFR superfamily, member 3)
RPTOR	0.265258	57521	regulatory associated protein of MTOR, complex 1
TM2D2	0.265197	83877	TM2 domain containing 2
TFG	0.265094	10342	TRK-fused gene
VSIG2	0.265003	23584	V-set and immunoglobulin domain containing 2
GSTA4	0.264997	2941	glutathione S-transferase alpha 4
PARVA	0.26481	55742	parvin, alpha
GIN1	0.26475	54826	gypsy retrotransposon integrase 1
LRR1	0.264713	122769	leucine rich repeat protein 1
NAMPT	0.264707	10135	nicotinamide phosphoribosyltransferase
UAP1	0.264513	6675	UDP-N-acteylglucosamine pyrophosphorylase 1
ARHGEF26	0.264435	26084	Rho guanine nucleotide exchange factor (GEF) 26
CLPB	0.264381	81570	ClpB caseinolytic peptidase B homolog (E. coli)
ATP5MPL	0.26432
GUK1	0.263933	2987	guanylate kinase 1
XDH	0.263933	7498	xanthine dehydrogenase
EPN1	0.263842	29924	epsin 1
B4GALT1	0.2638	2683	UDP-Gal:betaGlcNAc beta 1,4- galactosyltransferase, polypeptide 1
PNLIPRP2	0.263739	5408	pancreatic lipase-related protein 2
EMCN	0.263687	51705	endomucin
SMARCA1	0.263451	6594	SWI/SNF related, matrix associated, actin dependent regulator of chromatin, subfamily a, member 1
ANTKMT	0.263449
CHCHD2	0.263449	51142	coiled-coil-helix-coiled-coil-helix domain containing 2
NDUFA6	0.263413	4700	NADH dehydrogenase (ubiquinone) 1 alpha subcomplex, 6, 14kDa
SLC2A13	0.263062	114134	solute carrier family 2 (facilitated glucose transporter), member 13
COX4I1	0.262868	1327	cytochrome c oxidase subunit IV isoform 1
FKBP9	0.262742	11328	FK506 binding protein 9, 63 kDa
B3GNT5	0.262591	84002	UDP-GlcNAc:betaGal beta-1,3-N-acetylglucosaminyltransferase 5
PDLIM1	0.262481	9124	PDZ and LIM domain 1
CHGA	0.262385	1113	chromogranin A (parathyroid secretory protein 1)
DHX29	0.262332	54505	DEAH (Asp-Glu-Ala-His) box polypeptide 29
IQGAP2	0.262191	10788	IQ motif containing GTPase activating protein 2
CYSRT1	0.262155
DHRS4-AS1	0.261859	55449	DHRS4 antisense RNA 1
RHOT1	0.261707	55288	ras homolog family member T1
ME2	0.261617	4200	malic enzyme 2, NAD(+)-dependent, mitochondrial
GSR	0.261611	2936	glutathione reductase
MTX1	0.261611	4580	metaxin 1
DPP10-AS1	0.261158	389023	uncharacterized LOC389023
PSMB2	0.261043	5690	proteasome (prosome, macropain) subunit, beta type, 2
MSI1	0.261001	4440	musashi RNA-binding protein 1
GDF15	0.260946	9518	growth differentiation factor 15
DPM3	0.260546	54344	dolichyl-phosphate mannosyltransferase polypeptide 3
PROS1	0.260517	5627	protein S (alpha)
MANF	0.26045	7873	mesencephalic astrocyte-derived neurotrophic factor
TMED2	0.26045	10959	transmembrane emp24 domain trafficking protein 2
TXNRD2	0.260414	10587	thioredoxin reductase 2
DMTN	0.260124	2039	erythrocyte membrane protein band 4.9 (dematin)
DGAT1	0.260063	8694	diacylglycerol O-acyltransferase 1
SLC22A31	0.259972	146429	solute carrier family 22, member 31
BSCL2	0.259966	26580	Berardinelli-Seip congenital lipodystrophy 2 (seipin)
MYDGF	0.259966
TIAM2	0.259591	26230	T-cell lymphoma invasion and metastasis 2
STOML2	0.259579	30968	stomatin (EPB72)-like 2
ALDH7A1	0.259488	501	aldehyde dehydrogenase 7 family, member A1
MAP7D2	0.259471	256714	MAP7 domain containing 2
WNK2	0.259453	65268	WNK lysine deficient protein kinase 2
DCTN6	0.259247	10671	dynactin 6
MYO1D	0.259053	4642	myosin ID
UCA1	0.259005	652995	urothelial cancer associated 1 (non-protein coding)
DNAJB11	0.258902	51726	DnaJ (Hsp40) homolog, subfamily B, member 11
SPHK2	0.258618	56848	sphingosine kinase 2
IFI27L1	0.258515	122509	interferon, alpha-inducible protein 27-like 1
CX3CL1	0.258382	6376	chemokine (C-X3-C motif) ligand 1
MZT2A	0.258279	653784	mitotic spindle organizing protein 2A
GBA	0.258224	2629	glucosidase, beta, acid
NDUFS2	0.258224	4720	NADH dehydrogenase (ubiquinone) Fe-S protein 2, 49kDa (NADH-coenzyme Q reductase)
C9orf24	0.258159	84688	chromosome 9 open reading frame 24
PGAP4	0.25814
UFC1	0.258134	51506	ubiquitin-fold modifier conjugating enzyme 1
ORMDL2	0.25794	29095	ORM1-like 2 (S. cerevisiae)
PLA2G10	0.25794	8399	phospholipase A2, group X
ATP6V1B2	0.257892	526	ATPase, H+ transporting, lysosomal 56/58kDa, V1 subunit B2
PRICKLE4	0.257856	29964	prickle homolog 4 (Drosophila)
DAD1	0.257837	1603	defender against cell death 1
TSPAN18	0.257705	90139	tetraspanin 18
GOLGA2P10	0.257663
SLC27A4	0.257644	10999	solute carrier family 27 (fatty acid transporter), member 4
HADHA	0.25745	3030	hydroxyacyl-CoA dehydrogenase/3-ketoacyl-CoA thiolase/enoyl-CoA hydratase (trifunctional protein), alpha subunit
MAOA	0.25736	4128	monoamine oxidase A
SERTAD1	0.257354	29950	SERTA domain containing 1
DNAJA3	0.257318	9093	DnaJ (Hsp40) homolog, subfamily A, member 3
HSD11B2	0.257166	3291	hydroxysteroid (11-beta) dehydrogenase 2
LRP5	0.257063	4041	low density lipoprotein receptor-related protein 5
MZT2B	0.257063	80097	mitotic spindle organizing protein 2B
MGST3	0.256967	4259	microsomal glutathione S-transferase 3
PIGT	0.256967	51604	phosphatidylinositol glycan anchor biosynthesis, class T
DSTN	0.25687	11034	destrin (actin depolymerizing factor)
MARVELD3	0.256773	91862	MARVEL domain containing 3
ELAC1	0.256701	55520	elaC homolog 1 (E. coli)
PRKCI	0.256501	5584	protein kinase C, iota
NOMO3	0.256399	408050	NODAL modulator 3
TMEM238L	0.256386
BACE1	0.25632	23621	beta-site APP-cleaving enzyme 1
RAB3D	0.256302	9545	RAB3D, member RAS oncogene family
KIF3B	0.256193	9371	kinesin family member 3B
APP	0.256096	351	amyloid beta (A4) precursor protein
ACAD8	0.256012	27034	acyl-CoA dehydrogenase family, member 8
CDKL1	0.255988	8814	cyclin-dependent kinase-like 1 (CDC2-related kinase)
THOC7	0.255902	80145	THO complex 7 homolog (Drosophila)
CLEC3B	0.255806	7123	C-type lectin domain family 3, member B
NGRN	0.255806	51335	neugrin, neurite outgrowth associated
HSPBP1	0.255709	23640	HSPA (heat shock 70kDa) binding protein, cytoplasmic cochaperone 1
JCHAIN	0.255709
PRSS8	0.255709	5652	protease, serine, 8
SLC30A9	0.255685	10463	solute carrier family 30 (zinc transporter), member 9
MTUS1	0.255667	57509	microtubule associated tumor suppressor 1
KRTCAP2	0.255618	200185	keratinocyte associated protein 2
C3orf70	0.255602	285382	chromosome 3 open reading frame 70
RNF186	0.255515	54546	ring finger protein 186
TIMM23	0.255515	100287932	translocase of inner mitochondrial membrane 23 homolog (yeast)
BROX	0.255183	148362	BRO1 domain and CAAX motif containing
KIF19	0.255165	124602	kinesin family member 19
CSNK1G3	0.255032	1456	casein kinase 1, gamma 3
CD34	0.254935	947	CD34 molecule
NDUFB8	0.254935	4714	NADH dehydrogenase (ubiquinone) 1 beta subcomplex, 8, 19kDa
HSBP1	0.254899	3281	heat shock factor binding protein 1
TMEM115	0.254893	11070	transmembrane protein 115
TMEM30B	0.254741	161291	transmembrane protein 30B
ESAM	0.254657	90952	endothelial cell adhesion molecule
OGDH	0.254645	4967	oxoglutarate (alpha-ketoglutarate) dehydrogenase (lipoamide)
RPS6KB2	0.254645	6199	ribosomal protein S6 kinase, 70kDa, polypeptide 2
CRLS1	0.254367	54675	cardiolipin synthase 1
NFKBIB	0.254258	4793	nuclear factor of kappa light polypeptide gene enhancer in B-cells inhibitor, beta
SEPHS2	0.254167	22928	selenophosphate synthetase 2
ALG12	0.253889	79087	ALG12, alpha-1,6-mannosyltransferase
LYZ	0.253871	4069	lysozyme
JSRP1	0.253696	126306	junctional sarcoplasmic reticulum protein 1
CAVIN1	0.253677
SLC30A4	0.253611	7782	solute carrier family 30 (zinc transporter), member 4
RAB1A	0.25358	5861	RAB1A, member RAS oncogene family
C9orf64	0.253097	84267	chromosome 9 open reading frame 64
ZNF629	0.253043	23361	zinc finger protein 629
SLC26A2	0.252571	1836	solute carrier family 26 (sulfate transporter), member 2
ETFDH	0.252516	2110	electron-transferring-flavoprotein dehydrogenase
CPNE7	0.252329	27132	copine VII
SUSD2	0.252323	56241	sushi domain containing 2
C11orf86	0.251742	254439	chromosome 11 open reading frame 86
TMC5	0.251645	79838	transmembrane channel-like 5
PDSS2	0.251579	57107	prenyl (decaprenyl) diphosphate synthase, subunit 2
LAMTOR3	0.251512	8649	late endosomal/lysosomal adaptor, MAPK and MTOR activator 3
B3GNT3	0.251452	10331	UDP-GlcNAc:betaGal beta-1,3-N-acetylglucosaminyltransferase 3
TRIQK	0.251416	286144	triple QxxK/R motif containing
MIF	0.251355	4282	macrophage migration inhibitory factor (glycosylation-inhibiting factor)
EPHB4	0.251216	2050	EPH receptor B4
SPON1	0.251216	10418	spondin 1, extracellular matrix protein
SSR3	0.251125	6747	signal sequence receptor, gamma (translocon-associated protein gamma)
RABAC1	0.250968	10567	Rab acceptor 1 (prenylated)
P4HB	0.250872	5034	prolyl 4-hydroxylase, beta polypeptide
MID1	0.250859	4281	midline 1 (Opitz/BBB syndrome)
SEC24D	0.250775	9871	SEC24 family, member D (S. cerevisiae)
NDUFV1	0.250581	4723	NADH dehydrogenase (ubiquinone) flavoprotein 1, 51kDa
LRP6	0.250333	4040	low density lipoprotein receptor-related protein 6
OSR1	0.250315	130497	odd-skipped related 1 (Drosophila)
ACTN4	0.250291	81	actinin, alpha 4
UQCRB	0.250291	7381	ubiquinol-cytochrome c reductase binding protein
GLRX	0.250194	2745	glutaredoxin (thioltransferase)
RHBDD3	0.250158	25807	rhomboid domain containing 3
